# Supplementary material for: A Core Outcome Set for Family-Centered Care in Neonatal Intensive Care Settings: An International eDelphi Study and Online Consensus Meeting
Source: Children (Basel). 2026 Jun 29;13(7):862. doi: 10.3390/children13070862 (PMC13407020; doi:10.3390/children13070862)
Supplement: Supplementary file 1 [file children-13-00862-s001.zip]

Archive with 1 entries (1 files):
- children-4336567-supplementary.pdf
